# Supplementary material for: Tachyporinae Revisited: Phylogeny, Evolution, and Higher Classification Based on Morphology, with Recognition of a New Rove Beetle Subfamily (Coleoptera: Staphylinidae)
Source: Biology (Basel). 2021 Apr 13;10(4):323. doi: 10.3390/biology10040323 (PMC8069000; doi:10.3390/biology10040323)
Supplement: Supplementary file 1 [file biology-10-00323-s001.zip]

Archive with 5 entries (5 files):
- Supplementary_materials/FiguresS1-3.pdf
- Supplementary_materials/FileS1.docx
- Supplementary_materials/FileS2.pdf
- Supplementary_materials/FileS3.nex
- Supplementary_materials/FileS4.tnt
