# Supplementary material for: Tachyporinae Revisited: Phylogeny, Evolution, and Higher Classification Based on Morphology, with Recognition of a New Rove Beetle Subfamily (Coleoptera: Staphylinidae)
Source: Biology (Basel). 2021 Apr 13;10(4):323. doi: 10.3390/biology10040323 (PMC8069000; doi:10.3390/biology10040323)
Supplement: Supplementary file 1 [file biology-10-00323-s001.zip › Supplementary_materials/FileS3.nex]

#NEXUS
begin data;
dimensions ntax=70 nchar=156;
format missing=? symbols="0~6";
matrix
Lispinus_quadripunctulus 300002003000031210000001000000020000110100251240053100001000503200001000001110000000000202000111001020200320200050000101101310000004000040110001000000103140
Omalium_rivulare 112042000006000020004001110000121212111110201200244103000000500100002000200000200000100203100011000120000020001000000012204011000000000040110001001011102131
Neophonus_bruchi 110042000006020020000001100000002210010100101200334103010000400000002033200000000000101203100022000131201020001050000102203011000004000000110000001011002101
Pseudopsis_montoraria 000432000006010010000000033001023100100200121001231114011000100000002104010001000000001202010121012220200020001040000102200000000002000000101253223333004131
Gymnusa_atra     000002012100210011001001021000010300110110242010021020000001301000002200020000010020100202010000012300000000010030000102100102000002000001101002011011012133
Oxypoda_sp.      001200011100210011000000010100010000000200010010021020000010101002001100020000010020000202000020012100000000200000000101110100000002000001100002011011125250
Phloeocharis_californica 001202000005010020000000022001000000100200020100031020000010500000002200020000010000100001000121010310000020000020000002200110000002000000111000001011002131
Trichophya_pilicornis 001200000005010010406100021010010210100200010000031020100010000002102100020000010010001301010021012110000000201020000001100100000002000000012000001011002131
Habrocerus_capillaricornis 000000000000010020406120000000000200100200000200020000111001001002002100001110101000001301010000010400000000201120001224345000000000000040112364334444002131
Nomimocerus_marginicollis 000000000000010020002120000000010000110100200221030000001001001002002100001110101000001301010000010410000000200120020224345000003000006000112364334444002131
Quedius_paradisi 100002000006210020001011023100021202000110110011030000001010402000012000120100010000001302100000010310000020200030000003210100000002001000110140100000002101
Olisthaerus_substriatus 000002000002210021000000021000000202100100110001230000111010510100002021000100100000000202000101011210000000210030000102200112000003000000101000001011002131
Parabolitobius_formosus 000002012002210020000001000000011202101120110001030000111010002002012020320001100000001202100003022010100010210030000102200112000003001000100000001021002101
Bolitobius_castaneus 100002012002210020000000000?00011212101120110001030000111010002002012020000001100000000202100003022010100010210020000102200112001113020000100000002222002101
Lordithon_lunulatus 200000012002210001000000000000021202101110110000030000111010002002012022000001100000000202100003022010100010200020000102200112000002010000100000002122102101
Lordithon_thoracicus 100001012002210001000000000000000202101101110001030000111010002002012020000001100000000202100003022000100020210020000102200112000002000000100000001122002101
Bryophacis_smetanai 100001012002210001000000000000000102101101110001030000111010002002012022000001100000000202100003022000100020210020000102200112000002000000100000001122002101
Canariobolitobius_filicornis 1000020120002100??00000000?0000?020?1011001100??030000011?100?2??2?12022000001100000000?????000302201010002021002000?1022001?2?????20000????0000001122?02101
Neobolitobius_varians 1000020120002100010020000000000202021011101100010300000110100020020120220000011000000002021000030220101000200100200?0??????112000002000000100000002122002101
Ischnosoma_splendidum 100001012000210021000000000001013000111101110001030000011010002002012022100001100000000202100003022000100010200020000102200112001002021000100000002022102101
Mycetoporus_punctus 100002012000210001000000000001013001110001110000030000011010002002?12022100001100000001002100003022010100020210020000102200112000002000000100000002122102101
Carphacis_effrenatus 200002012002210001000000000000000102101111110001030000111010002002012022300001100000000002100003022010100020210030000102200112000103020000100000002022102101
Bolitopunctus_sp. 10000201200221000?00000000??00010102??112????001030000111?10002002012010320001100000??02????00030220101000?021003000????2001?20?00030200????0000002022??????
Bryoporus_cf._orientalis 000002012000210001000000000000010102101401120001030000111010002002012032300001100000000202100003022010100020210030000102200112000003010000100000002121102101
Bryoporus_rufescens 000002012000210001000000000000010102101101120001030000211010002002012032300001100000000202100003022010100020210030000102200112000003010000100000002021002101
Silpha_perforata 102310012001000010305001021000001100100110001231021102100002400000201005100002101001000103000011011300002011001002000001100010000000200000010000000000002102
Lamprinodes_saginatus 000000000010000000100000100000010000100000101101010000121001500000201100010110101000000002000100012300000000100000003??????00000000200202201??????????000012
Lamprinus_erythropterus 00000000020000000021000??00000010000100000?01101010000121001500000201100000110101000000002001103012310000100100020003010110000000002002022010120000000000012
Symmixus_sikkimensis 000000000012000000000001?00?01010000??0000001?01020000121?025000?0?01000011110101200??000???00000123000100?010002000????????00??00020020????0120000000??????
Tachyporus_nitidulus 000000000010000000000001100001010000100000001101030000121001500000201100021110001000000002000000012300000000100020003010110000000002002022010120000000000012
Tachyporus_chrysomelinus 000000000010000000000001100001010000100000001101010000121001500000200100021110101000000002000000012300000000100020003010010000000002002022010120000000000012
Tachyporus_jocosus 000100000010000000000001100001010000100000001101010010121001500000200100021110101000000002000000012300000000100020003010010000000002002002010120000000000012
Tachyporus_obtusus 000000000010000000000001100001010000100000001101010000121001500000200100021110101000000002000000012300000000100020003010110000000002002022010120000000000012
Euconosoma_picta 0002000000000??1??0000011?0?01010000??05300010??000020120?021010?020110002010000100000000???00001123001002?010?0200030100102100?0002002002010120000000000012
Sepedophilus_bisignatus 000200000010000100000001100001010000000000031121000020120002201011200100020000001000100002000000112300100200100020003010010210000002002002010120000000000012
Sepedophilus_cinctulus 000200000010000100000001100001010000000000131121000020120002401000200100020000001000100002000000112300100200100020003010010210000002002002010120000000000012
Sepedophilus_crassus 000200000010000100000001100001010000000000131121000020120002201011200100020000001000100002000000112300100200100020003010010210000002002002010120000000000012
Sepedophilus_littoreus 000200000010000100000001100001010000000000031121000020120002401000200000020000001000100002000000112300100200100020003010110210000002002002010130000000000012
Sepedophilus_scriptus 0002000000100001000000011000010100000000000??021000020120002201011200100020110001000100002000000112300100200100020003010010210000002002002010130000000000012
Urolitus_nigeriensis 0002000000?00001??0?000110?00101000?000000?3102100?0201200??????????0100?201000???00????????0?001???101002?010?0200?3??????2???0???20?2?020???????????00????
Cilea_limbifera  00000000001000000000100110000012020101011010120?030010110102101000201100010000102100200001000003012310000100001001013011132100001000105033010120000000002022
Cilea_silphoides 000000000010000000001001100000120201010111101200030000110102101000201100000000102100200000000003012310000100001001013011132100003000105133010120000000002022
Cileoporus_fenestratus 00000000001000001?00100110?0001202000?????????00030000110?021010002?110000000010210000000???000301231000000000?001113011112100000000104133??0120000000??????
Vatesus_praedatorius 000000000200000100211001100000010000010101101200000000110002101000201200010000203120000002001103012310000100001021013011112100000002102033100110000000002022
Vatesus_gigas    000000000200000110211001100000010000010101101200000000000002101000201200000000003120000002001103012010000100001002013011112100000002202034100110000000001022
Coprotachinus_habrocerinus 000000000010000010002001100000020200011100001220010000110002101000201200000000103100001502010103012310000100011031013011122102000002104033010120000000001022
Mimocyptus_sp.   0000000000000000003000???00000000100101001101100010000110002101000201200000000003100101502000103012310000000011021013010122002000002104133010120000000001022
Termitoplus_grandis 000000000011000000312001100000120200011110001220000000110102101000200200000000203100100402000103012310000100001001013011122000000000104133010120000000001022
Coproporus_colchicus 000000000011000000002001100000020201011110101220000000110002101000200200000000203100100502000103012310000100001001013011122000000000104033110130000000001022
Coproporus_laevis 000000000011000000001001100000020200011111101220000000110002101000200200000000203100100502000103012310000000001001013011122000000000104033110130000000001022
Coproporus_rutilus 000000000011000000001001100000020200011111101220000000110002101000200200010000203100100502000103012310000000001001013011122000000000104033010130000000001022
Derops_longicornis 002200000004000010000001100000131212010110201000142020010000400000202000120000000000000000000001000300200000000021002001112010012222103222010130100000000012
Derops_yaeyamanus 002200000004000010000001100000131212010110201000142020010000400000202000120000000000000000000001000300200000000021002001112010012222103222010130100000000012
Derops_divalis   002200000004000010000001100000131212010110201000142020010000400000202000120000000000000000000001000300200000000021003001112010012222103122010130100000000012
Lacvietina_takashii 003020100013000000003001100000121210010110201200034101100002500100201100200000201000100011000000011310200000001001013011122011002220105134010130100000100012
Peitawopsis_monticola 0030201000130000??003001?00?0012121???????????00034101100?02500100??1?0021000030211010000???000001131020000000?0510130111110120022241051340??130100000100002
Megarthropsis_decorata 003020200013000000003001100000121210010110001200234102100002500100?01100200000201010100001000000011310200000011001013011122012002220105134010130100000100012
Nepaliodes_solangelae 00352020000310002?003001?00?00121210??0110?01200434132330?02500100?0010021000030312010000???00000003102001?0011001013??????0?2002220105134010130100000100012
Olophrinus_cf._philippinus 000000000013000000002001100000121212010110221201020000100102500000200103100000101000100000000000011310200000001001013011132010102220105134010130100000100012
Austrotachinus_fuscipes 000100000013000000002001100?0012121???0110?2122003001010010250000020010011000010100010000???0000011310200000001001013??????012?02??01?523401??????????000012
Pseudotachinus_besucheti 00000100001300000?00200110000012121?010110201200030100100??1500??02?210000000010100020000???0000011?1000000000?001013????220?1??12101042340?0130?00000?000?2
Tachinoplesius_latipennis 00000100000300001?002001?00000121210010110201200031000100?0150100020210000000020100000000???0000011310000000001001013??11220?0001120105234010130100000?01012
Tachinomorphus_grossulus 000000000011000010002001100000121212010110201201000000100101501000200100000000101000100001000000011310000000001011013011122010001111105133010130100200100012
Tachinus_frigidus 000001000013000000002001100000121212010110201200030000100101500000202100000000101000000001000000011310000000001001013011122000002220105134010130100000100012
Tachinus_rufipes 000001000013000010002001100000121212010110201200030000100101500000202100000000101000000001000000011310000000001001013011122000002220105134010130100000100012
Tachinus_fumipennis 000001000013000010002001100000121212010110201200030000100101500000202000000000101000000000000000011310000000001001013011122000002220105134010130100000100012
Nitidotachinus_tachyporoides 000000000010000010003001100000121212010110201000030000100101500000202100000000101000000400000000011310000000101050013011111000102220024134010130100000101012
Nitidotachinus_scrutator 000000000010000010003001100000121212010110201000030000100101500000202100000000101000000400000000011310000000101050013011111000002220004134010130100000101012
Leucotachinus_luteonitens 000001000013100010002001100000101212000110231200030000100101500000102000110000101000011300000000011310001000111051013011122012002121104222000110000000000012
Leucotachinus_novitius 000001000013100010002001100000101212000300201200030000100001500000102000100000101000010000000000011310001000111051013011121012001121105222010110100000000012
;
end;

begin trees ; 
tree tnt_1 = [&U] 
(1,(((2,3),((7,(4,((5,6),(8,(9,10))))),(11,(12,((13,14),((((18,(15,19)),(20,21)),(16,17)),((22,23),(24,25)))))))),(26,(((30,((29,(27,28)),(33,(31,32)))),(34,(38,(36,(37,(35,(39,40))))))),((43,((41,42),((44,45),((46,47),(48,(49,(50,51))))))),((54,(52,53)),(((63,((55,(57,(56,58))),(59,60))),((61,(62,(69,70))),(66,(64,65)))),(67,68))))))));
tree tnt_2 = [&U] 
(1,(((2,3),((7,(4,((5,6),(8,(9,10))))),(11,(12,((13,14),((((18,(15,19)),(20,21)),(16,17)),((22,23),(24,25)))))))),(26,(((30,((29,(27,28)),(33,(31,32)))),(34,(38,(36,(37,(35,(39,40))))))),((43,((41,42),((44,45),((46,47),(48,(49,(50,51))))))),((54,(52,53)),(((63,(59,(60,(55,(56,(57,58)))))),((61,(62,(69,70))),(66,(64,65)))),(67,68))))))));
tree tnt_3 = [&U] 
(1,(((2,3),((7,(4,((5,6),(8,(9,10))))),(11,(12,((13,14),((((18,(15,19)),(20,21)),(16,17)),(23,(22,(24,25))))))))),(26,(((30,((29,(27,28)),(33,(31,32)))),(34,(38,(36,((35,37),(39,40)))))),((43,((41,42),((44,45),((46,47),(48,(49,(50,51))))))),((54,(52,53)),(((63,((55,(56,(57,58))),(59,60))),((61,(62,(69,70))),(66,(64,65)))),(67,68))))))));
tree tnt_4 = [&U] 
(1,(((2,3),((7,(4,((5,6),(8,(9,10))))),(11,(12,((13,14),((((18,(15,19)),(20,21)),(16,17)),(22,23,(24,25)))))))),(26,(((30,((29,(27,28)),(33,(31,32)))),(34,(36,38,(35,37,(39,40))))),((43,((41,42),((44,45),((46,47),(48,(49,(50,51))))))),((54,(52,53)),(((63,(59,60,(55,(56,57,58)))),((61,(62,(69,70))),(66,(64,65)))),(67,68))))))));

end ; 
