# Supplementary material for: Tachyporinae Revisited: Phylogeny, Evolution, and Higher Classification Based on Morphology, with Recognition of a New Rove Beetle Subfamily (Coleoptera: Staphylinidae)
Source: Biology (Basel). 2021 Apr 13;10(4):323. doi: 10.3390/biology10040323 (PMC8069000; doi:10.3390/biology10040323)
Supplement: Supplementary file 1 [file biology-10-00323-s001.zip › Supplementary_materials/FileS4.tnt]

xread
156 70
Lispinus_quadripunctulus	300002003000031210000001000000020000110100251240053100001000503200001000001110000000000202000111001020200320200050000101101310000004000040110001000000103140
Omalium_rivulare	112042000006000020004001110000121212111110201200244103000000500100002000200000200000100203100011000120000020001000000012204011000000000040110001001011102131
Neophonus_bruchi	110042000006020020000001100000002210010100101200334103010000400000002033200000000000101203100022000131201020001050000102203011000004000000110000001011002101
Pseudopsis_montoraria	000432000006010010000000033001023100100200121001231114011000100000002104010001000000001202010121012220200020001040000102200000000002000000101253223333004131
Gymnusa_atra	000002012100210011001001021000010300110110242010021020000001301000002200020000010020100202010000012300000000010030000102100102000002000001101002011011012133
Oxypoda_sp.	001200011100210011000000010100010000000200010010021020000010101002001100020000010020000202000020012100000000200000000101110100000002000001100002011011125250
Phloeocharis_californica	001202000005010020000000022001000000100200020100031020000010500000002200020000010000100001000121010310000020000020000002200110000002000000111000001011002131
Trichophya_pilicornis	001200000005010010406100021010010210100200010000031020100010000002102100020000010010001301010021012110000000201020000001100100000002000000012000001011002131
Habrocerus_capillaricornis	000000000000010020406120000000000200100200000200020000111001001002002100001110101000001301010000010400000000201120001224345000000000000040112364334444002131
Nomimocerus_marginicollis	000000000000010020002120000000010000110100200221030000001001001002002100001110101000001301010000010410000000200120020224345000003000006000112364334444002131
Quedius_paradisi	100002000006210020001011023100021202000110110011030000001010402000012000120100010000001302100000010310000020200030000003210100000002001000110140100000002101
Olisthaerus_substriatus	000002000002210021000000021000000202100100110001230000111010510100002021000100100000000202000101011210000000210030000102200112000003000000101000001011002131
Parabolitobius_formosus	000002012002210020000001000000011202101120110001030000111010002002012020320001100000001202100003022010100010210030000102200112000003001000100000001021002101
Bolitobius_castaneus	100002012002210020000000000?00011212101120110001030000111010002002012020000001100000000202100003022010100010210020000102200112001113020000100000002222002101
Lordithon_lunulatus	200000012002210001000000000000021202101110110000030000111010002002012022000001100000000202100003022010100010200020000102200112000002010000100000002122102101
Lordithon_thoracicus	100001012002210001000000000000000202101101110001030000111010002002012020000001100000000202100003022000100020210020000102200112000002000000100000001122002101
Bryophacis_smetanai	100001012002210001000000000000000102101101110001030000111010002002012022000001100000000202100003022000100020210020000102200112000002000000100000001122002101
Canariobolitobius_filicornis	1000020120002100??00000000?0000?020?1011001100??030000011?100?2??2?12022000001100000000?????000302201010002021002000?1022001?2?????20000????0000001122?02101
Neobolitobius_varians	1000020120002100010020000000000202021011101100010300000110100020020120220000011000000002021000030220101000200100200?0??????112000002000000100000002122002101
Ischnosoma_splendidum	100001012000210021000000000001013000111101110001030000011010002002012022100001100000000202100003022000100010200020000102200112001002021000100000002022102101
Mycetoporus_punctus	100002012000210001000000000001013001110001110000030000011010002002?12022100001100000001002100003022010100020210020000102200112000002000000100000002122102101
Carphacis_effrenatus	200002012002210001000000000000000102101111110001030000111010002002012022300001100000000002100003022010100020210030000102200112000103020000100000002022102101
Bolitopunctus_sp.	10000201200221000?00000000??00010102??112????001030000111?10002002012010320001100000??02????00030220101000?021003000????2001?20?00030200????0000002022??????
Bryoporus_cf._orientalis	000002012000210001000000000000010102101401120001030000111010002002012032300001100000000202100003022010100020210030000102200112000003010000100000002121102101
Bryoporus_rufescens	000002012000210001000000000000010102101101120001030000211010002002012032300001100000000202100003022010100020210030000102200112000003010000100000002021002101
Silpha_perforata	102310012001000010305001021000001100100110001231021102100002400000201005100002101001000103000011011300002011001002000001100010000000200000010000000000002102
Lamprinodes_saginatus	000000000010000000100000100000010000100000101101010000121001500000201100010110101000000002000100012300000000100000003??????00000000200202201??????????000012
Lamprinus_erythropterus	00000000020000000021000??00000010000100000?01101010000121001500000201100000110101000000002001103012310000100100020003010110000000002002022010120000000000012
Symmixus_sikkimensis	000000000012000000000001?00?01010000??0000001?01020000121?025000?0?01000011110101200??000???00000123000100?010002000????????00??00020020????0120000000??????
Tachyporus_nitidulus	000000000010000000000001100001010000100000001101030000121001500000201100021110001000000002000000012300000000100020003010110000000002002022010120000000000012
Tachyporus_chrysomelinus	000000000010000000000001100001010000100000001101010000121001500000200100021110101000000002000000012300000000100020003010010000000002002022010120000000000012
Tachyporus_jocosus	000100000010000000000001100001010000100000001101010010121001500000200100021110101000000002000000012300000000100020003010010000000002002002010120000000000012
Tachyporus_obtusus	000000000010000000000001100001010000100000001101010000121001500000200100021110101000000002000000012300000000100020003010110000000002002022010120000000000012
Euconosoma_picta	0002000000000??1??0000011?0?01010000??05300010??000020120?021010?020110002010000100000000???00001123001002?010?0200030100102100?0002002002010120000000000012
Sepedophilus_bisignatus	000200000010000100000001100001010000000000031121000020120002201011200100020000001000100002000000112300100200100020003010010210000002002002010120000000000012
Sepedophilus_cinctulus	000200000010000100000001100001010000000000131121000020120002401000200100020000001000100002000000112300100200100020003010010210000002002002010120000000000012
Sepedophilus_crassus	000200000010000100000001100001010000000000131121000020120002201011200100020000001000100002000000112300100200100020003010010210000002002002010120000000000012
Sepedophilus_littoreus	000200000010000100000001100001010000000000031121000020120002401000200000020000001000100002000000112300100200100020003010110210000002002002010130000000000012
Sepedophilus_scriptus	0002000000100001000000011000010100000000000??021000020120002201011200100020110001000100002000000112300100200100020003010010210000002002002010130000000000012
Urolitus_nigeriensis	0002000000?00001??0?000110?00101000?000000?3102100?0201200??????????0100?201000???00????????0?001???101002?010?0200?3??????2???0???20?2?020???????????00????
Cilea_limbifera	00000000001000000000100110000012020101011010120?030010110102101000201100010000102100200001000003012310000100001001013011132100001000105033010120000000002022
Cilea_silphoides	000000000010000000001001100000120201010111101200030000110102101000201100000000102100200000000003012310000100001001013011132100003000105133010120000000002022
Cileoporus_fenestratus	00000000001000001?00100110?0001202000?????????00030000110?021010002?110000000010210000000???000301231000000000?001113011112100000000104133??0120000000??????
Vatesus_praedatorius	000000000200000100211001100000010000010101101200000000110002101000201200010000203120000002001103012310000100001021013011112100000002102033100110000000002022
Vatesus_gigas	000000000200000110211001100000010000010101101200000000000002101000201200000000003120000002001103012010000100001002013011112100000002202034100110000000001022
Coprotachinus_habrocerinus	000000000010000010002001100000020200011100001220010000110002101000201200000000103100001502010103012310000100011031013011122102000002104033010120000000001022
Mimocyptus_sp.	0000000000000000003000???00000000100101001101100010000110002101000201200000000003100101502000103012310000000011021013010122002000002104133010120000000001022
Termitoplus_grandis	000000000011000000312001100000120200011110001220000000110102101000200200000000203100100402000103012310000100001001013011122000000000104133010120000000001022
Coproporus_colchicus	000000000011000000002001100000020201011110101220000000110002101000200200000000203100100502000103012310000100001001013011122000000000104033110130000000001022
Coproporus_laevis	000000000011000000001001100000020200011111101220000000110002101000200200000000203100100502000103012310000000001001013011122000000000104033110130000000001022
Coproporus_rutilus	000000000011000000001001100000020200011111101220000000110002101000200200010000203100100502000103012310000000001001013011122000000000104033010130000000001022
Derops_longicornis	002200000004000010000001100000131212010110201000142020010000400000202000120000000000000000000001000300200000000021002001112010012222103222010130100000000012
Derops_yaeyamanus	002200000004000010000001100000131212010110201000142020010000400000202000120000000000000000000001000300200000000021002001112010012222103222010130100000000012
Derops_divalis	002200000004000010000001100000131212010110201000142020010000400000202000120000000000000000000001000300200000000021003001112010012222103122010130100000000012
Lacvietina_takashii	003020100013000000003001100000121210010110201200034101100002500100201100200000201000100011000000011310200000001001013011122011002220105134010130100000100012
Peitawopsis_monticola	0030201000130000??003001?00?0012121???????????00034101100?02500100??1?0021000030211010000???000001131020000000?0510130111110120022241051340??130100000100002
Megarthropsis_decorata	003020200013000000003001100000121210010110001200234102100002500100?01100200000201010100001000000011310200000011001013011122012002220105134010130100000100012
Nepaliodes_solangelae	00352020000310002?003001?00?00121210??0110?01200434132330?02500100?0010021000030312010000???00000003102001?0011001013??????0?2002220105134010130100000100012
Olophrinus_cf._philippinus	000000000013000000002001100000121212010110221201020000100102500000200103100000101000100000000000011310200000001001013011132010102220105134010130100000100012
Austrotachinus_fuscipes	000100000013000000002001100?0012121???0110?2122003001010010250000020010011000010100010000???0000011310200000001001013??????012?02??01?523401??????????000012
Pseudotachinus_besucheti	00000100001300000?00200110000012121?010110201200030100100??1500??02?210000000010100020000???0000011?1000000000?001013????220?1??12101042340?0130?00000?000?2
Tachinoplesius_latipennis	00000100000300001?002001?00000121210010110201200031000100?0150100020210000000020100000000???0000011310000000001001013??11220?0001120105234010130100000?01012
Tachinomorphus_grossulus	000000000011000010002001100000121212010110201201000000100101501000200100000000101000100001000000011310000000001011013011122010001111105133010130100200100012
Tachinus_frigidus	000001000013000000002001100000121212010110201200030000100101500000202100000000101000000001000000011310000000001001013011122000002220105134010130100000100012
Tachinus_rufipes	000001000013000010002001100000121212010110201200030000100101500000202100000000101000000001000000011310000000001001013011122000002220105134010130100000100012
Tachinus_fumipennis	000001000013000010002001100000121212010110201200030000100101500000202000000000101000000000000000011310000000001001013011122000002220105134010130100000100012
Nitidotachinus_tachyporoides	000000000010000010003001100000121212010110201000030000100101500000202100000000101000000400000000011310000000101050013011111000102220024134010130100000101012
Nitidotachinus_scrutator	000000000010000010003001100000121212010110201000030000100101500000202100000000101000000400000000011310000000101050013011111000002220004134010130100000101012
Leucotachinus_luteonitens	000001000013100010002001100000101212000110231200030000100101500000102000110000101000011300000000011310001000111051013011122012002121104222000110000000000012
Leucotachinus_novitius	000001000013100010002001100000101212000300201200030000100001500000102000100000101000010000000000011310001000111051013011121012001121105222010110100000000012
;
tread
(0 (((1 2) (3 (((4 5) (6 (7 (8 9)))) (10 (11 ((12 13) (((((17 (14 18)) (19 20)) (15 16)) (21 22)) (23 24)))))))) (25 (((29 ((28 (26 27)) (32 (30 31)))) (33 (37 (35 (36 (34 (38 39))))))) ((42 ((40 41) ((43 44) ((45 46) (47 (48 (49 50))))))) ((53 (51 52)) (((62 (58 (59 (54 (55 (56 57)))))) ((60 (61 (68 69))) (65 (63 64)))) (66 67))))))))*
(0 (((1 2) (3 (((4 5) (6 (7 (8 9)))) (10 (11 ((12 13) ((((17 (14 18)) (19 20)) (15 16)) (21 (22 (23 24)))))))))) (25 (((29 ((28 (26 27)) (32 (30 31)))) (33 (37 (35 ((34 36) (38 39)))))) ((42 ((40 41) ((43 44) ((45 46) (47 (48 (49 50))))))) ((53 (51 52)) (((62 (58 (59 (54 (56 (55 57)))))) ((60 (61 (68 69))) (65 (63 64)))) (66 67))))))))*
(0 (((1 2) (3 (((4 5) (6 (7 (8 9)))) (10 (11 ((12 13) (21 22 (((17 (14 18)) (19 20)) (15 16)) (23 24)))))))) (25 (((29 ((28 (26 27)) (32 (30 31)))) (33 (35 37 (34 36 (38 39))))) ((42 ((40 41) ((43 44) ((45 46) (47 (48 (49 50))))))) ((53 (51 52)) (((62 (58 (59 (54 (55 56 57))))) ((60 (61 (68 69))) (65 (63 64)))) (66 67))))))))*
;
proc /;
comments 0
;
